# Supplementary material for: Two-Dimensional Perovskite (PEA)2PbI4 Two-Color Blue-Green Photodetector
Source: Nanomaterials (Basel). 2022 Jul 25;12(15):2556. doi: 10.3390/nano12152556 (PMC9331230; doi:10.3390/nano12152556)
Supplement: Supplementary file 1 [file nanomaterials-12-02556-s001.zip]

Archive with 1 entries (1 files):
- nanomaterials-1792762-supplementary.pdf
